# Supplementary material for: Molecular Responses to Avian Reovirus Inoculation In Vitro
Source: Viruses. 2025 Nov 10;17(11):1489. doi: 10.3390/v17111489 (PMC12656875; doi:10.3390/v17111489)
Supplement: Supplementary file 1 [file viruses-17-01489-s001.zip]

Archive with 4 entries (4 files):
- Supplementary_data_1.zip
- Supplementary_data_2.zip
- supplementary_data_3.zip
- supplementary_data_4.zip
